# Supplementary material for: Attention-Guided Probabilistic Diffusion Model for Generating Cell-Type-Specific Gene Regulatory Networks from Gene Expression Profiles
Source: Genes (Basel). 2025 Oct 24;16(11):1255. doi: 10.3390/genes16111255 (PMC12651998; doi:10.3390/genes16111255)
Supplement: Supplementary file 1 [file genes-16-01255-s001.zip]

Archive with 1 entries (1 files):
- genes-3924925-supplementary.pdf
